# Supplementary material for: Exploring the Anticancer Potential of Premna resinosa (Hochst.) Leaf Surface Extract: Discovering New Diterpenes as Heat Shock Protein 70 (Hsp70) Binding Agents
Source: Plants (Basel). 2023 Jun 22;12(13):2421. doi: 10.3390/plants12132421 (PMC10347124; doi:10.3390/plants12132421)
Supplement: Supplementary file 1 [file plants-12-02421-s001.zip]

Archive with 1 entries (1 files):
- plants-2428125-supplementary.pdf
